# Supplementary material for: Gene‐specific ctDNA dynamics predict tumour burden and survival outcomes in ESCC: A prospective cohort study
Source: Clin Transl Med. 2025 Aug 15;15(8):e70446. doi: 10.1002/ctm2.70446 (PMC12356824; doi:10.1002/ctm2.70446)
Supplement: Supplementary file 1 — Supporting Information [file CTM2-15-e70446-s005.xlsx]

## Sheet: Sheet1
Table S1. 61-gene Panel
AR	CDK6	EZH2	GNAS	KRAS	PDGFRA	SMAD4
ABL1	CDKN2A	FBXW7	HNF1A	MAP2K1	PIK3CA	SMACRB1
AKT1	CSF1R	FGFR1	HRAS	MET	PTCH1	SMO
ALK	CTNNB1	FGFR2	IDH1	MLH1	PTEN	SRC
APC	DDR2	FGFR3	IDH2	MPL	PTPN11	TERT
ATM	DNMT3A	FLT3	JAK2	MSH6	RB1	TP53
BRAF	EGFR	FOXL2	JAK3	NOTCH1	RET	TSC1
CDH1	ERBB2	GNA11	KDR	NPM1	ROS1
CDK4	ERBB4	GNAQ	KIT	NRAS	STK11
