# Supplementary material for: Gene‐specific ctDNA dynamics predict tumour burden and survival outcomes in ESCC: A prospective cohort study
Source: Clin Transl Med. 2025 Aug 15;15(8):e70446. doi: 10.1002/ctm2.70446 (PMC12356824; doi:10.1002/ctm2.70446)
Supplement: Supplementary file 2 — Supporting Information [file CTM2-15-e70446-s003.xlsx]

## Sheet: Table 1
Table S2. Patient characteristics
Variable	Case (n = 54)	Percentage (%)
Age
Median (IQR)	65.0 (60.3 - 70.0)
Gender
Male	44	81.4815
Female	10	18.5185
BMI
Median (IQR)	23.4 (21.9 - 24.9)
Tobacco and alcohol use
Both	22	40.7407
Tobacco only	8	14.8148
Alcohol only	3	5.55556
None	21	38.8889
Tumor location
Upper	4	7.40741
Middle	37	68.5185
Lower	13	24.0741
Surgery procedure
Sweet	4	7.40741
Ivor lewis	43	79.6296
Mckeown	7	12.963
Maximum tumor diameter
Median (IQR)	4.0 (3.0 - 4.5)
Tumor differentiation
G1	8	14.8148
G2	37	68.5185
G3	8	14.8148
NA	1	1.85185
Tumor stage
T1	11	20.3704
T2	23	42.5926
T3	20	37.037
Node stage
N0	28	51.8519
N1	15	27.7778
N2	9	16.6667
N3	2	3.7037
TNM stage
I	14	25.9259
II	16	29.6296
III	22	40.7407
IV	2	3.7037
Angiolymphatic invasion
Yes	14	25.9259
No	40	74.0741
Neurological invasion
Yes	12	22.2222
No	42	77.7778
Adjuvant therapy
Chemotherapy	8	14.8148
Chemoradiotherapy	5	9.25926
Radiotherapy	7	12.963
No	29	53.7037
NA	5	9.25926

## Sheet: list
Gene	Inclu
AR	Y
ABL1	Z
AKT1	A
ALK	B
APC	C
ATM	D
BRAF	E
CDH1	F
CDK4	G
CDK6	H
CDKN2A	I
CSF1R	J
CTNNB1	K
DDR2	L
DNMT3A	M
EGFR	N
ERBB2	O
ERBB4	P
EZH2	Q
FBXW7	R
FGFR1	S
FGFR2	T
FGFR3	U
FLT3	V
FOXL2	W
GNA11	X
GNAQ	Y
GNAS	Z
HNF1A	A
HRAS	B
IDH1	C
IDH2	D
JAK2	E
JAK3	F
KDR	G
KIT	H
KRAS	I
MAP2K1	J
MET	K
MLH1	L
MPL	M
MSH6	N
NOTCH1	O
NPM1	P
NRAS	Q
PDGFRA	R
PIK3CA	S
PTCH1	T
PTEN	U
PTPN11	V
RB1	W
RET	X
ROS1	Y
STK11	Z
SMAD4	A
SMARCB1	B
SMO	C
SRC	D
TERT	E
TP53	F
TSC1	G
