# Supplementary material for: Gene‐specific ctDNA dynamics predict tumour burden and survival outcomes in ESCC: A prospective cohort study
Source: Clin Transl Med. 2025 Aug 15;15(8):e70446. doi: 10.1002/ctm2.70446 (PMC12356824; doi:10.1002/ctm2.70446)
Supplement: Supplementary file 3 — Supporting Information [file CTM2-15-e70446-s004.xlsx]

## Sheet: Chi-square test
Table S3. Association between preoperative ctDNA mutations and TNM stage
Variables	Total (n = 54)	IA-IIIA (n = 31)	IIIB-IVA (n = 23)	Statistic	P
TP53, n(%)				χ²=2.76	0.096
Negative	21 (38.89)	15 (48.39)	6 (26.09)
Positive	33 (61.11)	16 (51.61)	17 (73.91)
PTCH1, n(%)				χ²=0.00	0.975
Negative	33 (61.11)	19 (61.29)	14 (60.87)
Positive	21 (38.89)	12 (38.71)	9 (39.13)
EGFR, n(%)				χ²=0.61	0.436
Negative	36 (66.67)	22 (70.97)	14 (60.87)
Positive	18 (33.33)	9 (29.03)	9 (39.13)
PIK3CA, n(%)				χ²=4.96	0.026
Negative	37 (68.52)	25 (80.65)	12 (52.17)
Positive	17 (31.48)	6 (19.35)	11 (47.83)
MET, n(%)				χ²=0.00	0.981
Negative	40 (74.07)	23 (74.19)	17 (73.91)
Positive	14 (25.93)	8 (25.81)	6 (26.09)
MET, n(%)				-	1
Negative	40 (74.07)	23 (74.19)	17 (73.91)
Positive	14 (25.93)	8 (25.81)	6 (26.09)
ALK, n(%)				-	0.741
Negative	43 (79.63)	24 (77.42)	19 (82.61)
Positive	11 (20.37)	7 (22.58)	4 (17.39)
PDGFRA, n(%)				-	0.728
Negative	44 (81.48)	26 (83.87)	18 (78.26)
Positive	10 (18.52)	5 (16.13)	5 (21.74)
ATM, n(%)				-	0.717
Negative	45 (83.33)	25 (80.65)	20 (86.96)
Positive	9 (16.67)	6 (19.35)	3 (13.04)
BRAF, n(%)				-	0.711
Negative	46 (85.19)	27 (87.10)	19 (82.61)
Positive	8 (14.81)	4 (12.90)	4 (17.39)
SMAD4, n(%)				-	0.264
Negative	46 (85.19)	28 (90.32)	18 (78.26)
Positive	8 (14.81)	3 (9.68)	5 (21.74)
PTEN, n(%)				-	0.034
Negative	47 (87.04)	30 (96.77)	17 (73.91)
Positive	7 (12.96)	1 (3.23)	6 (26.09)
ERBB2, n(%)				-	1
Negative	48 (88.89)	27 (87.10)	21 (91.30)
Positive	6 (11.11)	4 (12.90)	2 (8.70)
RB1, n(%)				-	0.224
Negative	48 (88.89)	26 (83.87)	22 (95.65)
Positive	6 (11.11)	5 (16.13)	1 (4.35)
RET, n(%)				-	0.224
Negative	48 (88.89)	26 (83.87)	22 (95.65)
Positive	6 (11.11)	5 (16.13)	1 (4.35)
- : Fisher exact; χ²: Chi-square test; ctDNA, circulating tumor DNA.
